# Supplementary material for: Structure-based design of an immunogenic, conformationally stabilized FimH antigen for a urinary tract infection vaccine
Source: PLoS Pathog. 2025 Feb 19;21(2):e1012325. doi: 10.1371/journal.ppat.1012325 (PMC12136410; doi:10.1371/journal.ppat.1012325)
Supplement: S1 Data — (XLSX) [file ppat.1012325.s002.xlsx]

## Sheet: Figure 1C
		Binding / FP units
	pmoles FimH	E. coli WT		E. coli V27C L34C		Mammalian WT		Mammalian V27C L34C
		Replicate 1	Replicate 2	Replicate 1	Replicate 2	Replicate 1	Replicate 2	Replicate 1	Replicate 2
	200	105.5	105.5	108.6	108.6	103.8	105.2	103.3	104
	66.67	105	105	106.6	106.6	103.1	103.9	103.6	103.2
	22.22	104	104	104.1	104.1	104.6	103.9	102	101.6
	7.41	106.4	106.4	103.4	103.4	103.3	103.6	100.7	100.2
	2.47	103.1	103.1	100	100	103.1	102.7	98	98
	0.823	102.7	102.7	96.6	96.6	102.7	102	96	96.8
	0.274	101.5	101.5	96	96	101.3	100.7	94.6	96.3
	0.091	98.5	98.5	94.1	94.1	98.3	97.9	95.2	93.8
	0.03	96	96	94.6	94.6	98	95.7	95.3	93.9
	0.01	94.8	94.8	93.7	93.7	95.6	95.4	94.7	93.8
	0.003	94.6	94.6	95.3	95.3	94.3	95.8	94.9	94.5

## Sheet: Figure 1F, Table A in S1_Text
		Binding inhibition IC50
		Periplasmic FimHLD WT	Periplasmic FimHLD V27C L34C	Mammalian FimHLD WT	Mammalian FimHLD V27C L34C	Mammalian FimH-DSG WT	Mammalian FimH-DSG V27C L34C	Periplasmic FimCH
		50	50	392.6	50	540	666.6	1351
		50	50	50	50	527.7	637.4	50
		1576	1091	50	50	412	759.2	50
		50	50	50	50	1869	50	50
		50	50	50	50	50	50	1627
		4131	50	50	1422	2993	50	886.7
		1443	50	2426	50	1799	2069	50
		457.3	3333	991.3	50	1765	827.6	128.2
		50	741.5	50	50	50	250.2	3214
		798.5	50	279.3	50	50	1910	820.8
		4205	50	2213	50	778.1	1457	376.3
		2175	50	50	50	2263	594.2	823.9
		50	50	1651	50	2544	1490	50
		597.6	50	1260	3248	1045	50	50
		50	7887	50	50	50	783.2	598.4
		1317	5839	829	50	50	1175	2123
		911.4	50	1121	50	375.8	1514	1808
		778.6	5668	50	50	490.7	2151	1041
		50	2563	50	50	2494	1209
		50	2744	50	50	2075	2342
	Geometric mean titer	299.72	253.578	193.666	72.8281	528.692	579.208	354.034
		*Blank cells relate to samples for which a titer was not determined.

## Sheet: Figure 3B
	Protein	Average Kd/ nM
	WT	0.181
	V27A	0.213
	G15A V27A	2000
	G16A V27A	2000
	G15P V27A	2000
	G16P V27A	2000
	G15A G16A V27A	2000
	V27A R60P	34.555
	V28C N33C	6.465
	V27A	53.545
	G15A V27A	2000
	G15A G16A V27A	2000

## Sheet: Figure 3C
	LD or DSG	Mutant	Average Tm / °C	Average Tm + ligand / °C
	LD	WT	61.4743	72.2324
	LD	V27A	59.8722	69.8245
	LD	G15A V27A	57.6675	59.3575
	LD	G16A V27A	57.325	59.74
	LD	G15P V27A	58.28	59.18
	LD	G16P V27A	58.195	58.82
	LD	G15A G16A V27A	58.8675	59.375
	LD	V27A R60P	60.1057	63.2301
	LD	V28C N33C	65.4925	68.3
	DSG	V27A	72.562	72.214
	DSG	G15A V27A	73.026	72.892
	DSG	G15A G16A V27A	73.1743	73.1886

## Sheet: Figure 4B, Table D in S1_Text
					IC50 - post dose 2																IC50 - post dose 3
	Mouse	FimHLD WT	FimHLD V27A	FimH-DSG V27A	FimHLD G15A V27A	FimH-DSG G15A V27A	FimHLD G15P V27A	FimHLD G16A V27A	FimHLD G16P V27A	FimHLD G15A G16A V27A	FimH-DSG V27A G15A G16A	FimHLD R60P	FimHLD V28C N33C			Mouse	FimHLD WT	FimHLD V27A	FimH-DSG V27A	FimHLD G15A V27A	FimH-DSG G15A V27A	FimHLD G15P V27A	FimHLD G16A V27A	FimHLD G16P V27A	FimHLD G15A G16A V27A	FimH-DSG V27A G15A G16A	FimHLD R60P	FimHLD V28C N33C
	1	50	50	493.5	50	1807	50	50	50	774.5	6749	50	50			1	50	50	4175	9374	1995	50	461	50	3673	4962	50	260.4
	2	50	1006	1343	50	8016	50		3322	50	2529	50	16652			2	50	3882	1594	50	3152	50		8367	50	1364	13197	21748
	3	50	497.1	7189	50	8332	50	50	50	50		50	1368			3	50	1812	10471	9805	3522	50	50	1217	50			23556
	4	50	50	607	50	3315	50	50	50	4036	2259	50	50			4	50	333.7	1853		7785	3422	50	50	11233	1813	6640	624.9
	5	50		1333	50	10716	50		50	50	9544	50	50			5	50		3504	8052	9362	50		50	12314	6867	50	50
	6	50	50	9368	50	3778	50	50	118615	50	7833	50	50			6	408.8	50	6697	50	3701	7006	635.6	2834	50	4350	50	1512
	7	1826	50	50	50	2601	50	50	50	615	4397	50	50			7	1652	272.5	4119	50	9778	13228	10610	50	8595	3549	1910	4839
	8	50	1196		50	2974	50	50	50	225.4	5844	6956	50			8	50	1726		50	3433	11089	7850	50	11946	5645	3876	1569
	9	50	50	2075	50	50	50	4817	50	50	50	9157	50			9	50	50	8702	3613	4414	50	12033	50	3488	678.8	11282	7865
	10	50	50	50	710.6	3144	50	50	50	50	8753	10056	50			10	50	50	9662	1037	2433	50	50	50	10510	3955	11519	7513
	11	1807	50	7053	50	4903	50	50	50	50	50	189.8	50			11	3697	9185	12746	50	1557	50	5037	50	4912	1241	11488	50
	12	50	50	50	50	3301	50	50	50	50	5091	9575	50			12	50		8235	50	8759	50	10544	1522	50	4674	12737	50
	13	50	50		50	1740	50	50	50	50	1229	50				13	2477	50		50	1560		1421	50	50	3292	50
	14	50	50	3908	50	2494	50	50	50	2598	3122	50	4708			14	50	1575	6767	3472	3614	50	23620	2452	9113	3973	9897	3672
	15	50	50	6719	50	50	50		50	50	50	50	50			15	1298	949	7968	24021	776.7	50		22966	10677	50	10182	50
	16	282.6	901.7	6546	50	50	50	50	50	50	2908	50	50			16	1559	3746	5404	50	1399	50	50	50	24373	2716	4536	50
	17	735.6	50	50	50		50	50	50	50	3321		50			17	634.6	50	4367	50		3608	9939	50	50	1387		50
	18	50	689.2	979.2	50	7471	50		50	50	4229	50	50			18	50	4037	4170	7903	2382	1068		3169	9361	5064	50	50
	19	50	50	10371	50	9627	50	50	50	50	1462	50	50			19	2093	50	24283	8424	4661	1100	50	2149	50	1960	50	50
	20	50	50	3171	50	149	1143	10737	50		1528	10935	50			20	50	2039	9693	23900	6265	24173	10352	10420		5364	637.3	50
	Geomean titer	89.3284	104.406	1175.21	57.0956	1739.68	58.4688	93.047	90.9599	110.676	1868.79	211.769	102.626			Geomean titer	190.729	438.892	6102.01	683.21	3399.72	346.123	1192.98	352.086	1307.43	2386.09	1250.79	460.873
	*Blank cells relate to samples for which a titer was not determined.

## Sheet: Figure C in S1_Figures
			IC50 values
	Mouse	Glycosylated N325	Aglycosyl N235S	Aglycosyl N235Q
	1	208	951	328
	2	630	1461	560
	3		196	2631
	4	229	240	221
	5	5760	1475	3585
	6	606	1983	516
	7	50	204
	8	644	50	273
	9	517	790	50
	10	1431	2111
	11	2900	226	1193
	12	8566	10284	50
	13	239	1881	210
	14		533	5451
	15	1498	553
	16	224	594	50
	17	50	513	327
	18	207	2037
	19	889	1126	293
	20	203		372
	Geometric mean titer	525.331	735.643	393.328
	Blank cells relate to samples for which a titer was not determined.

## Sheet: Figure 3B, Table B in S1_Text
	Structure	LD									DSG
	Protein	WT	V27A	G15AV27A	G16AV27A	G15PV27A	G16PV27A	G15AG16AV27A	V27AR60P	V28CN33C	V27A	G15AV27A	G15AG16AV27A
	Experiment
	1	0.276	0.253	>2 uM	31.1	>2 uM	>2 uM	>2 uM	36.96	4.96	47.2	>2 uM	>2 uM
	2	0.158	0.193	>2 uM	29.7	>2 uM	>2 uM		36.41
	3	0.132						>2 uM		7.97	59.89	>2 uM	>2 uM
	4	0.202
	5	0.2295		>2 uM		>2 uM	>2 uM					>2 uM
	6	0.2087							33.73				667.9
	7	0.113						>2 uM	44.39
	8								19.43
	9	0.2074
	10	0.155						>2 uM
	11	0.13								5.2			>2 uM
	12	0.1772	0.1937	>2 uM	29.73	>2 uM	>2 uM		36.41				>2 uM
	13												>2 uM
	14	0.1775											>2 uM
	Average	0.180525	0.213233	>2 uM	30.1767	>2 uM	>2 uM	>2 uM	34.555	6.04333	53.545	>2 uM	>2 uM
	StdDev	0.046844	0.034441		0.799771				8.23213	1.67285	8.97319
	Note: values in nM, most binding experiments start at 2 micromolar no binding defined as > 2 micromolar

## Sheet: Figure G in S1_Figures
	Octylmannopyranoside concentration (µg/mL)	Octet Biolayer Interferometry Response (nm shift) to displacement of mAb by titrated ligand
		926 + Control	475 + Control	299-3	304-1	306-2	313-1	327-3	329-2	330-2	338-4	440-2	445-3
	10	0.5685	-0.0578	0.5616	0.903	0.6714	0.5894	3.1266	2.521	0.5579	0.5579	-0.0966	2.4866
	5	0.6946	-0.0606	0.6479	1.0509	0.7562	0.7048	3.2058	2.417	0.6809	0.6809	-0.0942	2.5569
	2.5	0.8904	-0.0282	0.862	1.2657	0.9895	0.8787	3.0573	2.4858	0.8718	0.8718	-0.0983	2.5007
	1.25	1.5421	0.1194	1.4579	1.9616	1.6333	1.4727	3.1245	2.5205	1.4741	1.4741	-0.0747	2.7011
	0.625	2.4556	0.3532	2.154	2.8667	2.4043	2.2747	3.2874	2.5619	2.3004	2.3004	-0.0334	2.9859
	0.3125	2.8771	0.5442	2.6087	3.201	2.9005	2.5635	3.2347	2.6633	2.6425	2.6425	-0.0025	2.9974
	0.15625	2.9971	0.5954	2.6379	3.2909	2.9352	2.6543	3.1504	2.5373	2.7276	2.7276	0.0027	2.9467
	0	3.1906	0.6535	2.7702	3.4646	3.0679	2.8188	3.1492	2.3662	2.8968	2.8968	0.0096	2.9316

## Sheet: Table G in S1_Text
		Kinetic Measurements Against mFimH DsG WT
	Loading Sample ID	KD (M)	KD Error	ka (1/Ms)	kdis (1/s)	Rmax	Full R^2
	FimH mAb ECO299-3	8.72e-10	2.72e-12	448000	0.000391	0.2472	0.9909
	FimH mAb ECO299-3	8.39e-10	1.78e-12	379000	0.000318	0.2344	0.9961
	FimH mAb ECO299-3	7.33e-10	1.28e-12	414000	0.000303	0.2314	0.9974
	FimH mAb ECO299-3	8.148e-10	1.92567e-12	413367	0.0003372	0.237667	0.9948
	Average	8.15e-10	1.93e-12	413000	0.000337	0.237667	0.9948
	Std Dev	5.14e-11	5.16e-13	24500	3.31e-05	0.00593	0.00243
	FimH mAb ECO327	1.48e-10	<1.0E-12	578000	8.54e-05	0.1953	0.9967
	FimH mAb ECO327	1.53e-10	<1.0E-12	575000	8.78e-05	0.1847	0.9977
	FimH mAb ECO327	1.15e-10	<1.0E-12	611000	7e-05	0.1897	0.9974
	FimH mAb ECO327	1.35e-10	<1.0E-12	568000	7.69e-05	0.177	0.9975
	FimH mAb ECO327	1.376e-10	<1.0E-12	582975	8.00225e-05	0.186675	0.997325
	Average	1.38e-10	<1.0E-12	583000	8e-05	0.186675	0.997325
	Std Dev	1.31e-11	0	14700	6.31e-06	0.00602	0.000337
	FimH mAb ECO304-1	2.23e-10	<1.0E-12	517000	0.000115	0.1908	0.9958
	FimH mAb ECO304-1	1.61e-10	<1.0E-12	470000	7.57e-05	0.1814	0.9978
	FimH mAb ECO304-1	2.21e-10	<1.0E-12	464000	0.000102	0.1846	0.9963
	FimH mAb ECO304-1	1.94e-10	<1.0E-12	545000	0.000106	0.1839	0.9967
	FimH mAb ECO304-1	2.82e-10	1.33e-12	421000	0.000119	0.2102	0.9923
	FimH mAb ECO304-1	1.86e-10	<1.0E-12	420000	7.82e-05	0.1914	0.9972
	FimH mAb ECO304-1	2.205e-10	<1.0E-12	462625	0.000101188	0.192525	0.995625
	Average	2.12e-10	<1.0E-12	471000	9.95e-05	0.190689	0.995961
	Std Dev	3.53e-11	0	42800	1.55e-05	0.0089	0.00165
	FimH mAb ECO306-1	6.53e-10	1.11e-12	701000	0.000458	0.1975	0.996
	FimH mAb ECO306-1	6.37e-10	1.25e-12	770000	0.00049	0.2021	0.9945
	FimH mAb ECO306-1	6.02e-10	1.21e-12	790000	0.000475	0.1858	0.9936
	FimH mAb ECO306-1	6.77e-10	1.04e-12	742000	0.000502	0.1988	0.996
	FimH mAb ECO306-1	6.41925e-10	1.1525e-12	750675	0.00048125	0.19605	0.995025
	Average	6.42e-10	1.15e-12	751000	0.000481	0.19605	0.995025
	Std Dev	2.45e-11	7.6e-14	29800	1.49e-05	0.0055	0.000917
	FimH mAb mAB 475	1.67e-09	1.86e-11	217000	0.000361	0.0456	0.8709
	FimH mAb mAB 475	2.49e-09	1.46e-11	204000	0.000508	0.0423	0.9358
	FimH mAb mAB 475	1.67e-09	1.31e-11	196000	0.000327	0.0331	0.8837
	FimH mAb mAB 475	2.66e-09	1.99e-11	198000	0.000527	0.0471	0.9323
	FimH mAb mAB 475	3.25e-09	2.02e-11	219000	0.000711	0.0449	0.9692
	FimH mAb mAB 475	4.56e-09	2.5e-11	131000	0.000596	0.0491	0.9579
	FimH mAb mAB 475	5.22e-09	6.56e-11	181000	0.000946	0.0409	0.9045
	FimH mAb mAB 475	3.07e-09	2.53e-11	192000	0.000568	0.0432857	0.922
	Average	3.07e-09	2.53e-11	192000	0.000568	0.0432857	0.922043
	Std Dev	1.19e-09	1.57e-11	26000	0.000184	0.00457	0.032
	FimH mAb ECO329	9.25e-11	<1.0E-12	455000	4.21e-05	0.1848	0.9962
	FimH mAb ECO329	1.2e-10	<1.0E-12	447000	5.35e-05	0.1801	0.9962
	FimH mAb ECO329	1.7e-10	1.05e-12	537000	9.13e-05	0.1833	0.9911
	FimH mAb ECO329	1.85e-10	<1.0E-12	442000	8.17e-05	0.1684	0.9953
	FimH mAb ECO329	1.41785e-10	<1.0E-12	470375	6.717e-05	0.17915	0.9947
	Average	1.42e-10	<1.0E-12	470000	6.72e-05	0.17915	0.9947
	Std Dev	3.34e-11	0	34900	1.8e-05	0.00576	0.00189
	FimH mAb mAB ECO330-2	1.91e-09	4.43e-12	596000	0.00114	0.2108	0.9931
	FimH mAb mAB ECO330-2	3.02e-09	1.19e-11	447000	0.00135	0.2078	0.9836
	FimH mAb mAB ECO330-2	1.28e-09	3.54e-12	695000	0.000886	0.2011	0.9893
	FimH mAb mAB ECO330-2	1.55e-09	4.35e-12	626000	0.00097	0.1969	0.9902
	FimH mAb mAB ECO330-2	1.93625e-09	6.0495e-12	591075	0.0010851	0.20415	0.98905
	Average	1.94e-09	6.05e-12	591000	0.00109	0.20415	0.98905
	Std Dev	5.92e-10	3.03e-12	81000	0.000158	0.00489	0.00308
	FimH mAb mAB ECO440-2	4.44e-09	1.94e-11	115000	0.000509	0.1318	0.9889
	FimH mAb mAB ECO440-2	5.86e-09	2.34e-11	115000	0.000673	0.1372	0.9904
	FimH mAb ECO440-2	7.18e-09	3.69e-11	76400	0.000549	0.1559	0.9888
	FimH mAb ECO440-2	1.05e-08	6.83e-11	70100	0.000736	0.1665	0.9825
	FimH mAb ECO440-2	6.99575e-09	3.69875e-11	94005	0.000616625	0.14785	0.98765
	Average	7e-09	3.7e-11	94000	0.000617	0.14785	0.98765
	Std Dev	2.01e-09	1.72e-11	18700	8.19e-05	0.0125	0.00272
	FimH mAb mAB ECO445-3	1.95e-10	<1.0E-12	511000	9.96e-05	0.1827	0.9953
	FimH mAb mAB ECO445-4	7.13e-11	<1.0E-12	570000	4.06e-05	0.1825	0.9974
	FimH mAb mAB ECO445-5	7.48e-11	<1.0E-12	617000	4.62e-05	0.1785	0.995
	FimH mAb mAB ECO445-6	1.78e-10	<1.0E-12	633000	0.000113	0.1827	0.9969
	FimH mAb mAB ECO445-7	1.29753e-10	<1.0E-12	582850	7.47825e-05	0.1816	0.99615
	Average	1.3e-10	<1.0E-12	583000	7.48e-05	0.1816	0.99615
	Std Dev	5.1e-11	0	42400	2.84e-05	0.0016	0.000913
	FimH mAb mAB 926	8.91e-10	1.91e-12	655000	0.000584	0.2086	0.9852
	FimH mAb mAB 926	9.82e-10	2.41e-12	643000	0.000631	0.1952	0.9824
	FimH mAb mAB 926	9.02e-10	2.67e-12	746000	0.000673	0.183	0.9862
	FimH mAb mAB 926	9.31e-10	2.93e-12	784000	0.00073	0.1849	0.9848
	FimH mAb mAB 926	9.26575e-10	2.48e-12	706900	0.0006544	0.192925	0.98465
	Average	9.27e-10	2.48e-12	707000	0.000654	0.192925	0.98465
	Std Dev	3.15e-11	3.39e-13	53300	4.81e-05	0.0091	0.00125
	FimH mAb ECO338-4	1.43e-09	3.06e-12	135000	0.000192	0.1754	0.9984
	FimH mAb ECO338-4	1.5e-09	3.78e-12	155000	0.000233	0.1677	0.9974
	FimH mAb ECO338-4	1.36e-09	4.27e-12	163000	0.00022	0.1708	0.9954
	FimH mAb ECO338-4	1.28e-09	2.97e-12	159000	0.000203	0.1656	0.998
	FimH mAb ECO338-4	1.39025e-09	3.52025e-12	152725	0.00021195	0.169875	0.9973
	Average	1.39e-09	3.52e-12	153000	0.000212	0.169875	0.9973
	Std Dev	7.39e-11	4.77e-13	9710	1.42e-05	0.0033	0.00103
	FimH mAb ECO313-1	2.19e-09	3.66e-12	240000	0.000526	0.2028	0.9973
	FimH mAb ECO313-1	2.3e-09	4.32e-12	231000	0.000531	0.1964	0.9968
	FimH mAb ECO313-1	2.1e-09	5.17e-12	264000	0.000555	0.2004	0.9942
	FimH mAb ECO313-1	1.74e-09	3.01e-12	298000	0.00052	0.1934	0.9971
	FimH mAb ECO313-1	2.08325e-09	4.03975e-12	258400	0.000533	0.19825	0.99635
	Average	2.08e-09	4.04e-12	258000	0.000533	0.19825	0.99635
	Std Dev	1.86e-10	7.17e-13	23300	1.19e-05	0.00323	0.00112

## Sheet: Figure 3C, Table C in S1_Text
	Protein	APO Tm	Ligand Tm	ΔTm
	FimH DSG A118I	68.51	72.58	4.07
	FimH DSG DsG A115I	68.51	72.58	4.07
	FimH DSG G15A G16A V27A	74.22	74.22	0
	FimH DSG G15A G16A V27A	71.91	72.2	0.29
	FimH DSG G15A G16A V27A	72.97	72.97	0
	FimH DSG G15A G16A V27A	73.45	73.45	0
	FimH DSG G15A G16A V27A	73.74	73.64	-0.1
	FimH DSG G15A G16A V27A	72.87	72.87	0
	FimH DSG G15A G16A V27A	73.06	72.97	-0.09
	FimH DSG G15A G16A V27A Q133K	73.93	75.2	1.27
	FimH DSG G15A V27A	73.84	73.26	-0.58
	FimH DSG G15A V27A	72.1	72.29	0.19
	FimH DSG G15A V27A	72.77	72.68	-0.09
	FimH DSG G15A V27A	73.16	72.97	-0.19
	FimH DSG G15A V27A	73.26	73.26	0
	FimH DSG G16A V27A	72.39	72.29	-0.1
	FimH DSG G16A V27A	71.52	71.52	0
	FimH DSG G16A V27A	72.29	72.29	0
	FimH DSG G16A V27A	72.29	72.29	0
	FimH DSG G16A V27A	72.87	72.77	-0.1
	FimH DSG Q133K	71.61	73.35	1.74
	FimH DSG V163I	70.36	73.84	3.48
	FimH DSG V185I	71.71	74.51	2.8
	FimH DSG V185I	71.03	73.26	2.23
	FimH DSG V27A	72.97	72.39	-0.58
	FimH DSG V27A	71.71	71.71	0
	FimH DSG V27A	72.29	71.81	-0.48
	FimH DSG V27A	72.97	72.68	-0.29
	FimH DSG V27A	72.87	72.48	-0.39
	FimH DSG V27A Q133K	75.1	75.2	0.1
	FimH DSG V27C L34C	63.77	64.64	0.87
	FimH DSG V27C L34C	63.8	65.44	1.64
	FimH DSG V27C L34C	68.44	68.25	-0.19
	FimH DSG V27C L34C	63.87	66	2.13
	FimH DSG V27C L34C	63.87	64.93	1.06
	FimH DSG V27C L34C	60.77	61.83	1.06
	FimH DSG V27C L34C	64.35	65.32	0.97
	FimH DSG V3I	70.74	73.84	3.1
	FimH DSG WT	72.68	74.13	1.45
	FimH DSG WT	70.94	73.07	2.13
	FimH DSG WT	70.26	72.29	2.03
	FimH DSG WT	73.08	75.03	1.95
	FimH DSG WT	71.32	74.13	2.81
	FimH DSG WT	71.32	74.22	2.9
	FimH DSG WT	71.03	73.26	2.23
	FimH DSG WT	71.52	73.64	2.12
	FimH DSG WT	69.68	71.61	1.93
	FimH DSG WT	70.36	72.39	2.03
	FimH DSG WT	71.9	74.61	2.71
	FimHLD A119C V155C	59.12	73.65	14.53
	FimHLD A119N V27A	57.87	65.42	7.55
	FimHLD A119S V27A	59.8	68.32	8.52
	FimHLD A119T V27A	59.51	68.7	9.19
	FimHLD F1I	55.15	54.67	-0.48
	FimHLD F1I	55.21	56.37	1.16
	FimHLD F1L	60.23	61.39	1.16
	FimHLD F1L	59.9	60.28	0.38
	FimHLD F1M	53.89	53.12	-0.77
	FimHLD F1M	50.98	53.22	2.24
	FimHLD F1M	53.18	55.02	1.84
	FimHLD F1V	52.44	52.35	-0.09
	FimHLD F1V	32.35	52.93	20.58
	FimHLD F1V	52.52	54.15	1.63
	FimHLD F1W	52.54	56.31	3.77
	FimHLD F1W	53.51	58.45	4.94
	FimHLD F1W	52.52	57.24	4.72
	FimHLD F1Y	54.09	63.97	9.88
	FimHLD F1Y	54.05	63.99	9.94
	FimHLD F1Y	54.38	64.84	10.46
	FimHLD G14C F144C	49.24	49.15	-0.09
	FimHLD G15A	56.06	60.22	4.16
	FimHLD G15A	56.31	59.7033	3.39333
	FimHLD G15A	55.44	59.22	3.78
	FimHLD G15A	56.12	59.99	3.87
	FimHLD G15A G16A V27A	59.36	60.33	0.97
	FimHLD G15A G16A V27A	58.64	58.64	0
	FimHLD G15A G16A V27A	57.96	59.12	1.16
	FimHLD G15A G16A V27A	59.51	59.41	-0.1
	FimHLD G15A V27A	58.28	60.02	1.74
	FimHLD G15A V27A	57.18	58.54	1.36
	FimHLD G15A V27A	57.44	59.36	1.92
	FimHLD G15A V27A	57.77	59.51	1.74
	FimHLD G15P	56.74	59.64	2.9
	FimHLD G15P	55.2467	58.06	2.81333
	FimHLD G15P	58.64	59.03	0.39
	FimHLD G15P V27A	58.45	58.64	0.19
	FimHLD G15P V27A	58.59	59.46	0.87
	FimHLD G15P V27A	57.8	59.44	1.64
	FimHLD G16A	54.42	60.7	6.28
	FimHLD G16A	54.7633	60.5733	5.81
	FimHLD G16A	57.96	60.09	2.13
	FimHLD G16A V27A	56.83	60.12	3.29
	FimHLD G16A V27A	57.82	59.36	1.54
	FimHLD G16P	55.77	57.12	1.35
	FimHLD G16P	54.86	56.6	1.74
	FimHLD G16P V27A	57.8	58.86	1.06
	FimHLD G16P V27A	58.59	58.78	0.19
	FimHLD G65A	59.8	70.6467	10.8467
	FimHLD G65A V27A	60.6	66.8	6.2
	FimHLD L34N V27A	47.31	60.38	13.07
	FimHLD L34S V27A	51.96	61.83	9.87
	FimHLD L34T V27A	53.22	63.68	10.46
	FimHLD L68C F71C	49.92	62.12	12.2
	FimHLD P12C A18C	51.37	59.12	7.75
	FimHLD P26C V154C	61.25	66.38	5.13
	FimHLD P26C V154C	59.12	65.32	6.2
	FimHLD P26C V154C	58.74	65.71	6.97
	FimHLD P26C V156C	58.86	64.29	5.43
	FimHLD Q32C Y108C	61.09	70.86	9.77
	FimHLD R60P	60.02	66.99	6.97
	FimHLD R60P	56.407	63.58	7.173
	FimHLD R60P	56.1167	65.7067	9.59
	FimHLD S113C G116C	59.8	69.1	9.3
	FimHLD S62C L129C	57.21	69.89	12.68
	FimHLD S62C T86C	58.28	69.99	11.71
	FimHLD V112C T158C	59.64	74.83	15.19
	FimHLD V118C V156C	59.37	69.49	10.12
	FimHLD V27A	58.93	68.317	9.387
	FimHLD V27A	61.06	70.26	9.2
	FimHLD V27A	60.8633	70.84	9.97667
	FimHLD V27A	59.41	70.07	10.66
	FimHLD V27A	59.51	69.97	10.46
	FimHLD V27A	59.46	69.49	10.03
	FimHLD V27A R60P	59.607	62.217	2.61
	FimHLD V27A R60P	60.38	63.7733	3.39333
	FimHLD V27A R60P	60.33	63.7	3.37
	FimHLD V27C L34C	50.9833	58.4467	7.46334
	FimHLD V27C L34C	52.87	59.35	6.48
	FimHLD V27C L34C	50.6	57.87	7.27
	FimHLD V27C L34C	51.37	58.74	7.37
	FimHLD V27C L34C	51.76	59.51	7.75
	FimHLD V28C N33C	66.38	68.9	2.52
	FimHLD V28C N33C	65.9	68.8	2.9
	FimHLD V28C N33C	65.8	68.51	2.71
	FimHLD V28C N33C	63.89	66.99	3.1
	FimHLD WT	63.19	72.29	9.1
	FimHLD WT	61.54	72.4833	10.9433
	FimHLD WT	61.73	72	10.27
	FimHLD WT	61.44	71.52	10.08
	FimHLD WT	61.64	73.45	11.81
	FimHLD WT	60.7	71.0533	10.3533
	FimHLD WT	60.38	70.357	9.977
	FimHLD WT	60.7	72.7933	12.0933
	FimHLD WT	60.67	72.097	11.427
	FimHLD WT	62.16	73.37	11.21
	FimHLD WT	60.96	72.1	11.14
	FimHLD WT	61.25	72.77	11.52
	FimHLD WT	62.6	72.48	9.88
	FimHLD WT	61.68	72.49	10.81
	FimHLD Y64C A127C	60.22	73.08	12.86
